# Supplementary material for: Attitudes and Practices Related to COVID-19 Vaccination with the Second Booster Dose among Members of Athens Medical Association: Results from a Cross-Sectional Study
Source: Vaccines (Basel). 2023 Sep 12;11(9):1480. doi: 10.3390/vaccines11091480 (PMC10534426; doi:10.3390/vaccines11091480)
Supplement: Supplementary file 1 [file vaccines-11-01480-s001.zip]

Archive with 1 entries (1 files):
- vaccines-2566609-supplementary.pdf
